# Supplementary material for: An optimized method for Oil Red O staining with the salicylic acid ethanol solution
Source: Adipocyte. 2023 Feb 24;12(1):2179334. doi: 10.1080/21623945.2023.2179334 (PMC9980477; doi:10.1080/21623945.2023.2179334)
Supplement: Supplemental Material [file KADI_A_2179334_SM8752.zip › Supplementary File_Raw Data.xls]

## Sheet: Raw data of Fig1.
	Raw data of Figure 1. B. The absorbance at 492 nm of 15 ORO staining solutions (OD value at 492nm).
		G1	G2	G3	G4	G5	G6	G7	G8	G9	G10	G11	G12	G13	G14	G15
	Repetition 1	OVRFLW	1.465	OVRFLW	1.421	0.41	0.602	0.806	1.793	2.603	0.019	0.036	0.074	0.076	0.471	OVRFLW
	Repetition 2	OVRFLW	1.785	OVRFLW	1.708	0.324	0.667	0.858	1.849	2.755	0.022	0.038	0.076	0.089	0.667	OVRFLW
	Repetition 3	OVRFLW	1.626	OVRFLW	1.521	0.404	0.626	0.82	1.801	2.707	0.02	0.033	0.075	0.085	0.521	OVRFLW
	When using GraphPad to draw a bar chart, "OVERFLW" was assigned a value of "5"

## Sheet: Raw data of Fig2.
	Raw data of Figure 2. B. The quantitation of the staining effect of 15 ORO staining solutions for 143B (OD value at 492nm).
		G1	G2	G3	G4	G15	G5	G6	G7	G8	G9	G10	G11	G12	G13	G14
	Repetition 1	0.017	0.066	0.018	0.039	0.015	0.022	0.037	0.045	0.057	0.062	0.012	0.013	0.015	0.016	0.033
	Repetition 2	0.014	0.071	0.019	0.041	0.016	0.023	0.041	0.053	0.072	0.066	0.012	0.013	0.016	0.016	0.038
	Repetition 3	0.021	0.075	0.021	0.043	0.015	0.024	0.039	0.049	0.065	0.069	0.011	0.012	0.014	0.015	0.035
	Raw data of Figure 2. D. The quantitation of the staining effect of 15 ORO staining solutions for HSC-T6 (OD value at 492nm).
		G1	G2	G3	G4	G15	G5	G6	G7	G8	G9	G10	G11	G12	G13	G14
	Repetition 1	0.016	0.095	0.006	0.032	0.029	0.062	0.08	0.066	0.095	0.142	0.019	0.021	0.026	0.034	0.052
	Repetition 2	0.022	0.094	0.016	0.042	0.021	0.052	0.052	0.053	0.063	0.105	0.012	0.011	0.031	0.046	0.042
	Repetition 3	0.021	0.092	0.009	0.038	0.023	0.055	0.06	0.058	0.075	0.123	0.015	0.017	0.028	0.036	0.085
	Raw data of Figure 2. F. The quantitation of the staining effect of 15 ORO staining solutions for APRE-19 (OD value at 492nm).
		G1	G2	G3	G4	G15	G5	G6	G7	G8	G9	G10	G11	G12	G13	G14
	Repetition 1	0.029	0.364	0.053	0.142	0.036	0.071	0.102	0.106	0.186	0.286	0.029	0.043	0.052	0.11	0.142
	Repetition 2	0.045	0.321	0.131	0.054	0.054	0.077	0.111	0.113	0.199	0.269	0.035	0.041	0.053	0.118	0.144
	Repetition 3	0.03	0.36	0.123	0.123	0.044	0.072	0.105	0.107	0.189	0.272	0.03	0.043	0.052	0.111	0.143
	Raw data of Figure 2. F. The quantitation of the staining effect of 15 ORO staining solutions for Adipocyte (OD value at 492nm).
		G1	G2	G3	G4	G15	G5	G6	G7	G8	G9	G10	G11	G12	G13	G14
	Repetition 1	0.083	0.368	0.129	0.283	0.114	0.109	0.143	0.26	0.347	0.414	0.001	0.012	0.018	0.02	0.074
	Repetition 2	0.096	0.366	0.124	0.285	0.122	0.11	0.127	0.254	0.354	0.423	0.003	0.012	0.01	0.022	0.062
	Repetition 3	0.092	0.367	0.12	0.282	0.128	0.11	0.123	0.25	0.351	0.422	0.001	0.012	0.013	0.023	0.06

## Sheet: Raw data of Fig3.
	Raw data of Figure 3. C. The quantitation of the staining effect of groups (2), (5), (8), and (9) for the liver, aortic arch, skin, and adipose tissue sections by Image Pro Plus.
	Liver							Aortic Arch
	Repetition 1	Group	Name	Area (Sum)	IOD (Sum)	IOD/area		Repetition 1	Group	Name	Area (Sum)	IOD (Sum)	IOD/area
		G 2	60% isopropanol	121441	8253.77	0.0679653			G 2	60% isopropanol	907378	194169	0.21399
		G5	50% ethanol	112503	6444.02	0.0572786			G5	50% ethanol	721659	71285.2	0.0987796
		G8	50% ethanol+5% salicylic acid	1538910	136843	0.0889221			G8	50% ethanol+5% salicylic acid	1416422	276168	0.194976
		G9	50% ethanol+10% salicylic acid	2363980	245436	0.103823			G9	50% ethanol+10% salicylic acid	684076	149043	0.217874
	Liver							Aortic Arch
	Repetition 2	Group	Name	Area (Sum)	IOD (Sum)	IOD/area		Repetition 2	Group	Name	Area (Sum)	IOD (Sum)	IOD/area
		G 2	60% isopropanol	126464	7481.12	0.0591561			G 2	60% isopropanol	2334766	421172	0.180391
		G5	50% ethanol	257954	12221.6	0.0473789			G5	50% ethanol	452538	33046.6	0.0730251
		G8	50% ethanol+5% salicylic acid	2259380	136855	0.0605719			G8	50% ethanol+5% salicylic acid	3995595	596365	0.149256
		G9	50% ethanol+10% salicylic acid	1101742	109601	0.0994796			G9	50% ethanol+10% salicylic acid	2108616	405290	0.192207
	Liver							Aortic Arch
	Repetition 3	Group	Name	Area (Sum)	IOD (Sum)	IOD/area		Repetition 3	Group	Name	Area (Sum)	IOD (Sum)	IOD/area
		G 2	60% isopropanol	97413	5824.83	0.0597952			G 2	60% isopropanol	3171030	616785	0.194506
		G5	50% ethanol	422690	13385.6	0.0316676			G5	50% ethanol	480379	28922.4	0.0602075
		G8	50% ethanol+5% salicylic acid	1576972	107448	0.0681358			G8	50% ethanol+5% salicylic acid	1293070	264189	0.204312
		G9	50% ethanol+10% salicylic acid	1113232	114912	0.103224			G9	50% ethanol+10% salicylic acid	1492098	335543	0.22488
	Skin							Adipose Tissue
	Repetition 1	Group	Name	Area (Sum)	IOD (Sum)	IOD/area		Repetition 1	Group	Name	Area (Sum)	IOD (Sum)	IOD/area
		G 2	60% isopropanol	1215701	175045	0.143987			G 2	60% isopropanol	915256	203351	0.22218
		G5	50% ethanol	428246	15788	0.0368668			G5	50% ethanol	160636	7292.81	0.0453996
		G8	50% ethanol+5% salicylic acid	1481599	130195	0.0878747			G8	50% ethanol+5% salicylic acid	215265	29958.6	0.139171
		G9	50% ethanol+10% salicylic acid	1280718	226663	0.176981			G9	50% ethanol+10% salicylic acid	408454	152836	0.374182
	Skin							Adipose Tissue
	Repetition 2	Group	Name	Area (Sum)	IOD (Sum)	IOD/area		Repetition 2	Group	Name	Area (Sum)	IOD (Sum)	IOD/area
		G 2	60% isopropanol	647158	119919	0.1853			G 2	60% isopropanol	405738	87972.3	0.21682
		G5	50% ethanol	330253	16848.3	0.0510163			G5	50% ethanol	302186	17003.3	0.0562677
		G8	50% ethanol+5% salicylic acid	572176	78814.4	0.137745			G8	50% ethanol+5% salicylic acid	307738	53072.7	0.172461
		G9	50% ethanol+10% salicylic acid	817674	205501	0.251324			G9	50% ethanol+10% salicylic acid	435614	156586	0.359461
	Skin							Adipose Tissue
	Repetition 3	Group	Name	Area (Sum)	IOD (Sum)	IOD/area		Repetition 3	Group	Name	Area (Sum)	IOD (Sum)	IOD/area
		G 2	60% isopropanol	2203035	324687	0.147382			G 2	60% isopropanol	2695930	564762	0.209487
		G5	50% ethanol	664377	40473.4	0.0609194			G5	50% ethanol	348187	8696.77	0.0249773
		G8	50% ethanol+5% salicylic acid	2313435	186501	0.0806163			G8	50% ethanol+5% salicylic acid	2299058	194699	0.0846864
		G9	50% ethanol+10% salicylic acid	2110660	320754	0.151969			G9	50% ethanol+10% salicylic acid	2732814	1.05272e+06	0.385213
